# Supplementary material for: Metagenomic Analysis of Respiratory RNA Virome of Children with and without Severe Acute Respiratory Infection from the Free State, South Africa during COVID-19 Pandemic Reveals Higher Diversity and Abundance in Summer Compared with Winter Period
Source: Viruses. 2022 Nov 14;14(11):2516. doi: 10.3390/v14112516 (PMC9692838; doi:10.3390/v14112516)
Supplement: Supplementary file 1 [file viruses-14-02516-s001.zip]

Archive with 1 entries (1 files):
- viruses-2019987-supplementary.pdf
